# Supplementary material for: Single Copies of the 5S rRNA Inserted into 45S rDNA Intergenic Spacers in the Genomes of Nototheniidae (Perciformes, Actinopterygii)
Source: Int J Mol Sci. 2023 Apr 17;24(8):7376. doi: 10.3390/ijms24087376 (PMC10138776; doi:10.3390/ijms24087376)
Supplement: Supplementary file 1 [file ijms-24-07376-s001.zip]

Archive with 1 entries (1 files):
- ijms-2344196-supplementary.pdf
